# Supplementary material for: ALDH1A1 expression is associated with poor differentiation, ‘right-sidedness’ and poor survival in human colorectal cancer
Source: PLoS One. 2018 Oct 11;13(10):e0205536. doi: 10.1371/journal.pone.0205536 (PMC6181398; doi:10.1371/journal.pone.0205536)
Supplement: S1 Table — (XLSX) [file pone.0205536.s008.xlsx]

## Sheet: Sheet1
S1 Table. Tissue microarray raw data
		Cytoplasmic		Nuclear
Patient #	Tissue	Percentage	Intensity	Present?		Legend
1	CRC					Scoring was performed as described in the Materials and Methods section
						CRC	colorectal cancer
						CRLM	colorectal liver metastases
	CRC	0		0		0	negative
						1	positive
	CRC	0		0
	CRLM
	CRLM	10	2	0
		20	1
	CRLM
2	CRC	0		0
	CRC	5	2	0
	CRC
	CRLM	100	1
	CRLM	0
	CRLM	0
3	CRC	15	1	0
	CRC	10	1	0
	CRC	35	1
		5	2
	CRLM	0		0
	CRLM	5	1
		5	2
	CRLM	2	1
4	CRC
	CRC	2	2	0
	CRC	0		0
	CRLM
	CRLM	1	2	0
	CRLM
5	CRC	0		0
	CRC
	CRC	0		0
	CRLM	60	1	0
	CRLM	10	1	0
		50	2
		40	3
	CRLM	5	3	0
		40	1
6	CRC	0		0
	CRC	0		0
	CRC	50	1	0
	CRLM	0		0
	CRLM	0		0
	CRLM	0		0
7	CRC	8	2	0
		52	1
	CRC	60	1	0
	CRC	50	1	0
	CRLM
	CRLM
	CRLM
8	CRC			0
	CRC	2	2	0
	CRC	0		0
	CRLM	0		0
	CRLM	10	1	0
	CRLM	25	1	0
9	CRC
	CRC	100	3	1
	CRC	100	3	1
	CRLM	50	2	1
		50	3
	CRLM	5	1	1
		50	2
		45	3
	CRLM	55	2	1
		44	3
10	CRC
	CRC	60	1	0
	CRC	1	2	0
		60	1
	CRLM	5	1	0
	CRLM	5	1	0
	CRLM	0		0
11	CRC	95	2	1
		5	3
	CRC	15	3	1
		15	1
		70	2
	CRC	40	1	1
		25	3
		30	2
	CRLM	30	3	1
		30	2
		20	1
	CRLM	90	3	1
		10	2
	CRLM	19	1	1
		40	2
		40	3
12	CRC
	CRC
	CRC
	CRLM
	CRLM	10	2	0
	CRLM	0		0
13	CRC	0		0
	CRC	3	1	0
	CRC	1	1	1
	CRLM	100	3	1
	CRLM	20	1	1
		20	2
		60	3
	CRLM	10	3	1
		5	2
		70	1
14	CRC	9	3	1
		90	2
	CRC	90	1	1
	CRC	65	1	1
		5	2
	CRLM	30	1	0
		70	2
	CRLM	100	2
	CRLM	100	2
15	CRC	50	1	1
	CRC	35	1	1
		5	2
	CRC	20	1	1
		20	2
	CRLM	8	1	0
		2	2
	CRLM	45	1	1
		5	2
	CRLM	60	1	1
		39	2
16	CRC
	CRC	10	1	0
	CRC	0		0
	CRLM	0		0
	CRLM	0		0
	CRLM	0		0
17	CRC
	CRC	70	1	1
	CRC
	CRLM	50	2	1
		45	1
	CRLM	50	1	1
		25	2
		24	3
	CRLM	60	2	1
		10	3
		29	1
18	CRC	0		0
	CRC	0		0
	CRC	0		0
	CRLM	30	1	1
		30	2
		30	3
	CRLM	40	1	1
		15	2
		15	3
	CRLM	75	1	1
		5	2
19	CRC
	CRC	0		0
	CRC	0		0
	CRLM	0		0
	CRLM	0		0
	CRLM	0		0
20	CRC	2	1	0
		3	2
	CRC	2	2	0
	CRC	30	1	0
	CRLM	100	3	1
	CRLM	100	3	1
	CRLM
21	CRC	0.5	1	0
	CRC	5	1	0
	CRC	0		0
	CRLM	25	1	0
		25	2
	CRLM	20	1	0
		20	2
	CRLM	25	2	0
		20	1
22	CRC	15	2	0
		80	1
	CRC	42.5	1	0
		42.5	2
	CRC
	CRLM	100	2	1
	CRLM	90	1	1
		9	2
	CRLM	90	2	1
		9	1
23	CRC	10	2	1
		80	1
	CRC	2	1	0
		1	2
	CRC	2	2	0
		60	1
	CRLM	55	2	1
		44	1
	CRLM	20	1	1
		75	2
	CRLM	70	1	1
		20	2
24	CRC
	CRC
	CRC
	CRLM	25	1	1
		15	2
	CRLM	0		0
	CRLM	5	1	0
25	CRC	70	1	1
	CRC	100	1	1
	CRC	3	1	1
	CRLM	60	3	1
		20	2
		10	1
	CRLM	10	3	1
		45	1
	CRLM	70	1	1
		10	2
		3	3
26	CRC	85	2
		10	1
	CRC
	CRC	90	1
	CRLM	95	1
	CRLM	90	1
	CRLM	80	1
27	CRC
	CRC	5	3	1
		5	2
		80	1
	CRC	5	3	1
		55	1
	CRLM	0		0
	CRLM	0		0
	CRLM	0		0
28	CRC	60	1	0
	CRC	40	1	1
	CRC	5	2
		45	1
	CRLM	60	2	1
		39	1
	CRLM
	CRLM
29	CRC	40	1	1
		5	3
		35	2
	CRC	5	2	1
	CRC	2	2	1
		20	1
	CRLM
	CRLM
	CRLM
30	CRC
	CRC
	CRC
	CRLM	100	3	1
	CRLM	50	2	1
		50	3
	CRLM	60	2	1
		40	3
31	CRC	0		0
	CRC	20	2	0
	CRC	2	2	0
	CRLM			1
	CRLM	0		0
	CRLM			1
32	CRC	0		0
	CRC	0		0
	CRC	0		0
	CRLM	20	3	1
	CRLM	0		0
	CRLM	0		0
33	CRC	60	1	1
		30	2
	CRC	50	1	1
		30	2
	CRC	90	2	1
		5	1
	CRLM	50	1	1
		5	2
	CRLM	0		0
	CRLM
34	CRC	0		0
	CRC	0		0
	CRC	0.5	2	0
	CRLM	50	1	0
	CRLM
	CRLM	0		0
35	CRC
	CRC	40	3	1
		45	2
	CRC
	CRLM	10	1
	CRLM	30	2	1
		15	1
		15	3
	CRLM
36	CRC	55	1	1
	CRC	30	1	1
		10	2
	CRC
	CRLM	35	1	1
		35	2
	CRLM
	CRLM	65	1	1
37	CRC
	CRC
	CRC
	CRLM	30	1	1
		30	2
		30	3
	CRLM	25	1	1
		25	3
		30	2
	CRLM	25	2	1
		25	3
		20	1
38	CRC
	CRC	0		0
	CRC	5	1	0
	CRLM
	CRLM
	CRLM	5	1	0
39	CRC	98	2	1
		2	3
	CRC	95	2	1
		5	3
	CRC	90	2	1
		10	3
	CRLM
	CRLM
	CRLM
40	CRC	50	3	1
		30	2
		17	1
	CRC	99	2	1
	CRC
	CRLM	80	2	1
		20	1
	CRLM	90	2	1
		9	1
	CRLM	95	1	1
41	CRC	0		0
	CRC	0		0
	CRC	0
	CRLM	30	2
	CRLM	35	1	1
		5	2
	CRLM
42	CRC	0		0
	CRC	0		0
	CRC	8	1	1
	CRLM	35	2	0
		60	1
	CRLM	45	1
		40	2
	CRLM
43	CRC	2	1	0
	CRC	8	1	0
		1	3
	CRC	0.5	2	0
	CRLM	60	1	1
		20	2
	CRLM	5	2	1
		65	1
	CRLM	50	1	1
		40	2
44	CRC	5	1
		5	2
	CRC	10	1
	CRC	20	1
	CRLM	0.5	1	0
	CRLM
	CRLM	1	1
45	CRC	70	1	1
		10	2
	CRC	30	2	1
		10	1
	CRC	15	1	1
		15	2
	CRLM	10	1	1
	CRLM	12	1	1
	CRLM	20	1	1
46	CRC	5	1
		4	2
	CRC	10	1
	CRC	45	1	1
		5	2
	CRLM	5	2
	CRLM	0
	CRLM	3	2
47	CRC	0.5	1
	CRC	55	1	1
		5	2
	CRC	55	1	1
		15	2
	CRLM	5	2	1
		60	1
	CRLM	70	1	1
	CRLM	45	1	1
48	CRC	0		0
	CRC	0		0
	CRC	1	1	0
	CRLM
	CRLM
	CRLM	0.5	1	0
49	CRC
	CRC
	CRC	0.5	1	0
	CRLM	10	1
	CRLM	5	1	0
	CRLM	8	1	0
		2	2
50	CRC
	CRC
	CRC
	CRLM
	CRLM	2	1	0
	CRLM	0		0
51	CRC	0.5	2	0
	CRC	0.5	2	0
	CRC			0
	CRLM	0		0
	CRLM	2	1	0
	CRLM	0		0
52	CRC	50	2	1
		49	3
	CRC	50	2	1
		49	3
	CRC	45	1	1
		45	2
	CRLM	30	2	1
		20	1
		20	3
	CRLM	30	1	1
		37	2
		8	3
	CRLM	50	2	1
		30	1
		15	3
53	CRC	40	1	1
		25	2
	CRC	5	2	1
		40	1
	CRC	55	1	1
		5	2
	CRLM	100	3	1
	CRLM	100	2	1
	CRLM
54	CRC	0		0
	CRC	10	1	0
	CRC	5	1	0
	CRLM	65	2	1
		30	1
	CRLM	90	1	1
	CRLM	70	1	1
		20	2
55	CRC	45	1	1
		40	2
	CRC	0		0
	CRC	20	1	1
	CRLM	0		0
	CRLM	5	2
	CRLM
56	CRC
	CRC	0		0
	CRC	0		0
	CRLM
	CRLM	90	2	1
		8	1
	CRLM	50	1	1
		20	2
57	CRC	0
	CRC	15	1
	CRC	0
	CRLM	0		0
	CRLM	5	1
		5	2
	CRLM	1	1	0
58	CRC
	CRC
	CRC
	CRLM	5	1
		5	2
	CRLM	9	1
		1	2
	CRLM
59	CRC	40	2	1
		30	3
		25	1
	CRC	80	2	1
		19	3
	CRC	40	2	1
		30	3
		25	1
	CRLM	90	3	1
		10	2
	CRLM	100	3	1
	CRLM	99	3	1
60	CRC	20	1	1
		10	2
	CRC
	CRC
	CRLM	85	1
		5	3
	CRLM	50	1
		2	2
		5	3
	CRLM
61	CRC	20	1	1
		2	2
	CRC	20	1	1
		20	2
	CRC	30	1	1
		10	2
	CRLM	20	1	1
		30	2
		30	3
	CRLM	49	3	1
		50	2
	CRLM	70	2	1
		30	3
62	CRC	0		0
	CRC	0
	CRC	0		0
	CRLM	0		0
	CRLM	0.5	1	0
	CRLM	5	1	0
		5	2
63	CRC	1	3	0
		1	2
		1	1
	CRC	0		0
	CRC	0		0
	CRLM	5	1	0
		1	3
	CRLM	2	2
		5	1
	CRLM
64	CRC	0		0
	CRC	25	1	1
		5	2
	CRC	0
	CRLM	0
	CRLM	10	1
	CRLM	5	1
65	CRC	5	3
	CRC	20	2
		5	1
		5	3
	CRC	0
	CRLM	30	1	1
		50	2
		15	3
	CRLM	40	1	1
		25	2
	CRLM	45	1	1
		45	2
66	CRC	10	1
	CRC	0		0
	CRC	0.5	1	0
	CRLM
	CRLM	0		0
	CRLM	0		0
67	CRC	1	3	1
		55	1
		5	2
	CRC	1	2	1
		10	1
	CRC	5	1	1
	CRLM
	CRLM
	CRLM
68	CRC	8	1	1
		7	2
		0.5	3
	CRC	20	3	1
		70	2
		5	1
	CRC	30	3	1
		25	2
		20	1
	CRLM	20	1	1
		20	2
		20	3
	CRLM	15	1	1
		30	3
		50	2
	CRLM	20	3	1
		10	2
		65	1
69	CRC	0		0
	CRC	5	1	1
	CRC	0.5	1	1
	CRLM	75	1	1
		5	2
	CRLM	50	1	1
		40	2
	CRLM	10	2	1
		70	1
70	CRC	10	1	1
		65	2
	CRC	10	1	1
		85	2
	CRC	20	1	1
		50	2
		15	3
	CRLM	40	3	1
		40	2
		19	1
	CRLM	20	3	1
		60	2
		15	1
	CRLM	30	1	1
		30	2
		30	3
71	CRC	10	1	1
	CRC	10	1	1
	CRC	5	1	1
	CRLM	3	3	1
		50	2
		47	1
	CRLM	50	1	1
		30	2
		15	3
	CRLM	50	1	1
		10	2
72	CRC			0
	CRC	0		0
	CRC
	CRLM	1	1	0
	CRLM	10	1	0
		1	2
	CRLM			0
73	CRC	19	1	1
		40	2
		40	3
	CRC
	CRC	80	3	1
		20	2
	CRLM	95	3	1
		5	2
	CRLM	80	3	1
		10	2
		9	1
	CRLM	90	3	1
		10	2
74	CRC
	CRC
	CRC
	CRLM	30	1	1
		0.5	2
	CRLM	15	1	1
		0.5	2
	CRLM
75	CRC	0.5	3	0
		2	2
	CRC	3	2	0
		3	3
	CRC	1	1	0
	CRLM	50	1	1
		15	2
	CRLM
	CRLM
76	CRC	70	1	1
		10	2
		10	3
	CRC	20	1	1
		35	3
		40	2
	CRC	50	2	1
		35	1
		10	3
	CRLM	10	1	1
		7	3
		30	2
	CRLM	10	3	1
		40	2
		30	1
	CRLM	5	3	1
		45	1
		45	2
77	CRC
	CRC
	CRC
	CRLM
	CRLM	100	3	1
	CRLM	100	2	1
78	CRC	0		0
	CRC	15	1	0
	CRC	5	1	0
	CRLM	15	1	1
		5	2
	CRLM	1	2	1
		9	1
	CRLM	30	1	1
79	CRC
	CRC	0		0
	CRC	0		0
	CRLM	0		0
	CRLM
	CRLM	0		0
80	CRC
	CRC	0		0
	CRC
	CRLM
	CRLM
	CRLM
81	CRC	0.5	1	0
	CRC	0		0
	CRC
	CRLM	0		0
	CRLM	0		0
	CRLM	0		0
82	CRC	4	2	0
		6	1
	CRC
	CRC	0.5	2	0
	CRLM
	CRLM
	CRLM
83	CRC
	CRC
	CRC
	CRLM	5	2	1
	CRLM	1	1	0
	CRLM	60	1	1
84	CRC	95	1	1
	CRC	20	2	1
		10	1
	CRC	90	1	1
		9	2
	CRLM	99	2	1
	CRLM	9	1	1
		90	2
	CRLM
85	CRC	0		0
	CRC
	CRC	0		0
	CRLM	99	1	1
	CRLM	9	1	1
		90	2
	CRLM	45	1	1
		45	2
86	CRC	100	3	1
	CRC	99	3	1
	CRC	99	3	1
	CRLM	50	1	1
		49	2
	CRLM	50	2	1
		49	3
	CRLM	50	1	1
		49	2
87	CRC	35	1	1
	CRC	90	1	1
	CRC	35	1	1
	CRLM
	CRLM	10	1	1
		40	2
		49	3
	CRLM
88	CRC
	CRC
	CRC
	CRLM	25	2	1
	CRLM
	CRLM	10	1	1
		5	2
89	CRC	4	1	0
	CRC	0		0
	CRC	0		0
	CRLM
	CRLM
	CRLM	0		0
90	CRC	1	1	0
	CRC	0		0
	CRC	0		0
	CRLM	0		0
	CRLM
	CRLM	0		0
91	CRC	0		0
	CRC	0		0
	CRC	0		0
	CRLM	50	1	1
	CRLM
	CRLM	0.5	1	0
92	CRC	0		0
	CRC
	CRC	0		0
	CRLM
	CRLM	5	1
		5	2
		5	3
	CRLM	7	3
		8	2
93	CRC
	CRC	8	2	1
		25	1
	CRC	10	1	1
		10	2
		5	3
	CRLM			0
	CRLM
	CRLM
94	CRC	0		0
	CRC	1	2	0
	CRC	1	1	0
	CRLM	3	1	0
	CRLM	3	1	0
	CRLM	7	1	0
95	CRC	2	2	1
		40	1
	CRC	3	2	1
		17	1
	CRC	70	1	1
	CRLM	10	1
	CRLM	35	1
	CRLM	33	1
		2	2
96	CRC
	CRC
	CRC	20	1	1
		5	2
	CRLM	5	2	1
		45	1
	CRLM
	CRLM
97	CRC	0		0
	CRC	0		0
	CRC
	CRLM	0		0
	CRLM	35	2
		35	3
	CRLM	2	2	0
98	CRC	0
	CRC	0
	CRC	0
	CRLM	0		0
	CRLM	0		0
	CRLM	0		0
99	CRC	5	1	1
	CRC	25	1	1
	CRC	0		0
	CRLM
	CRLM	0		0
	CRLM	1	2	1
		60	1
100	CRC
	CRC
	CRC
	CRLM
	CRLM	100	3	1
	CRLM	99	2	1
101	CRC	70	1	1
	CRC	5	2	1
		85	1
	CRC	1	2	1
		75	1
	CRLM	30	3	1
		30	2
		35	1
	CRLM	99	1	1
	CRLM	20	1	1
102	CRC	65	1	1
	CRC	65	1	1
	CRC
	CRLM	5	3
		25	1
		5	2
	CRLM	40	1
	CRLM
103	CRC	1	1	0
	CRC	1	2	1
		25	1
	CRC	8	1	1
		7	2
	CRLM	10	2	1
		10	1
	CRLM	5	1	1
	CRLM	10	1	1
104	CRC	10	1
	CRC	5	1
		5	2
	CRC	4	1
		4	2
	CRLM
	CRLM
	CRLM
105	CRC	60	1	1
		35	2
	CRC	100	1	1
	CRC	0		0
	CRLM	5	1	0
	CRLM
	CRLM	2	1	0
106	CRC
	CRC
	CRC
	CRLM
	CRLM
	CRLM
107	CRC	8	1
	CRC	65	1
	CRC	15	1
	CRLM
	CRLM	0		0
	CRLM
108	CRC	0		0
	CRC	0		0
	CRC	0		0
	CRLM	0
	CRLM	7.5	2
		7.5	1
	CRLM	3	2
109	CRC	99	2	1
	CRC	95	3	1
		4	1
	CRC			1
	CRLM	10	3	1
		70	2
		19	1
	CRLM	40	1	1
		40	2
		19	3
	CRLM	70	1	1
		25	2
110	CRC
	CRC
	CRC	20	1
	CRLM	0.5	1	0
	CRLM
	CRLM
111	CRC
	CRC	50	1	1
		45	2
	CRC	9	1	1
		90	3
	CRLM	10	1	1
		85	2
	CRLM
	CRLM
112	CRC	0		0
	CRC	0		0
	CRC	0		0
	CRLM	3	1	0
	CRLM	0		0
	CRLM	1	1	0
113	CRC	10	1	1
	CRC	25	1	1
	CRC	5	1	1
	CRLM	35	1	1
	CRLM	5	1	0
	CRLM	5	2	1
		35	1
114	CRC	0		0
	CRC	3	1	0
	CRC	0		0
	CRLM
	CRLM
	CRLM
115	CRC	3	1	1
		10	2
		87	3
	CRC	90	1	1
		5	2
	CRC	65	1	1
	CRLM	5	1	1
		35	3
		60	2
	CRLM	50	2	1
		50	3
	CRLM	100	2	1
116	CRC
	CRC
	CRC	3	1	0
	CRLM	55	1
	CRLM	15	1
	CRLM	5	1	0
117	CRC
	CRC	5	1	1
		45	3
		50	2
	CRC	5	3	1
		30	2
		60	1
	CRLM	50	1	1
	CRLM	60	1	1
	CRLM	5	1	0
118	CRC	0
	CRC	80	1
	CRC
	CRLM	1	1	0
	CRLM	1	1	0
	CRLM
119	CRC
	CRC	0		0
	CRC	10	1
	CRLM	3	1	0
	CRLM	10	1	0
	CRLM	5	1	0
120	CRC	2	1	0
	CRC	1	1	0
	CRC	0		0
	CRLM	0.5	2	0
		2	1
	CRLM	2	1	0
	CRLM	3	1	0
121	CRC
	CRC	30	1
	CRC	25	1
	CRLM	40	1
		30	2
	CRLM	10	1
	CRLM	15	1
122	CRC	0		0
	CRC	3	1	0
	CRC	0		0
	CRLM	0		0
	CRLM	0		0
	CRLM
123	CRC	20	1	1
		10	2
	CRC	90	1	1
	CRC	5	1	0
	CRLM	55	1
		5	2
	CRLM	15	1
	CRLM	20	1
		20	2
124	CRC	0		0
	CRC	0		0
	CRC	2	1	0
	CRLM	1	1	0
	CRLM	5	1	0
	CRLM
125	CRC	15	1	1
		80	2
	CRC	20	1	1
		20	2
	CRC	35	1	1
		35	2
	CRLM	40	3	1
		60	2
	CRLM	30	3	1
		69	2
	CRLM	70	2	1
		29	3
126	CRC	40	1	1
		40	2
	CRC	60	2	1
		35	1
	CRC	10	3	1
		40	1
		40	2
	CRLM	95	1	1
	CRLM	5	2	1
		90	1
	CRLM	2	2	1
		55	1
127	CRC	35	1	1
		1	2
	CRC
	CRC
	CRLM
	CRLM	10	3	1
		89	2
	CRLM
128	CRC
	CRC
	CRC	20	1
		20	2
	CRLM	3	1	0
	CRLM	5	1	0
	CRLM	2	1	0
129	CRC
	CRC	98	2	1
	CRC	95	2	1
	CRLM
	CRLM	100	3	1
	CRLM	100	3	1
130	CRC	0		0
	CRC	2.5	2	0
		2.5	3
	CRC
	CRLM	20	1
	CRLM	0		0
	CRLM	10	2
		5	1
131	CRC	0		0
	CRC	0
	CRC	4	1	0
	CRLM	0		0
	CRLM
	CRLM	1	2	0
132	CRC	10	2
	CRC
	CRC	10	1
		5	2
	CRLM	30	1	1
		30	2
	CRLM	40	3	1
		45	2
	CRLM	20	2	1
		35	1
133	CRC	0		0
	CRC	0		0
	CRC	0		0
	CRLM	99	1	1
	CRLM	50	3	1
		30	2
		15	1
	CRLM	100	3	1
134	CRC	5	1	0
	CRC	2.5	1	0
		2.5	1
	CRC	0		0
	CRLM
	CRLM
	CRLM
135	CRC	0		0
	CRC
	CRC	0		0
	CRLM	2.5	1	0
		2.5	2
	CRLM	2.5	1	0
		2.5	2
	CRLM
136	CRC	85	1	1
	CRC	50	1	1
	CRC	30	1	1
	CRLM	20	3	1
		30	1
		50	2
	CRLM	50	1	1
		40	2
	CRLM	70	1	1
137	CRC	50	1	1
	CRC	5	2	1
		45	1
	CRC	10	2	1
		60	1
	CRLM
	CRLM	1	1	0
	CRLM
138	CRC	2	2	1
		80	1
	CRC	88	1	1
		2	2
	CRC	3	2	1
		80	1
	CRLM	0		0
	CRLM	2	1	0
	CRLM
139	CRC	5	1
		5	2
	CRC
	CRC	10	1	1
	CRLM	0		0
	CRLM	0		0
	CRLM	0		0
140	CRC	0		0
	CRC	0		0
	CRC
	CRLM
	CRLM
	CRLM	2	1
141	CRC	0		0
	CRC	0		0
	CRC	0		0
	CRLM	0		0
	CRLM
	CRLM	0		0
142	CRC
	CRC
	CRC
	CRLM	0
	CRLM	2	1
	CRLM
143	CRC	10	2	1
		79	1
	CRC	0		0
	CRC			1
	CRLM	5	2	1
		90	1
	CRLM	99	2	1
	CRLM	85	1	1
144	CRC	100	2
	CRC	60	2	1
		39	1
	CRC
	CRLM
	CRLM	98	3	1
	CRLM	90	3	1
		9	2
145	CRC	3	2	1
		30	1
	CRC	40	1	1
	CRC
	CRLM
	CRLM	60	2	1
		20	1
	CRLM	45	1	1
		40	2
146	CRC	0		0
	CRC	3	1
	CRC	7	1
	CRLM	70	2	1
		10	3
		10	1
	CRLM	95	2	1
	CRLM	50	2	1
		30	1
147	CRC	20	1	1
	CRC	99	1	1
	CRC	80	1	1
	CRLM	100	3	1
	CRLM
	CRLM
148	CRC	3	2	1
		82	1
	CRC
	CRC
	CRLM
	CRLM
	CRLM
149	CRC	0		0
	CRC	0.5	2	0
		5	1
	CRC	0.5	2	1
		10	1
	CRLM	2	1	1
	CRLM	30	1	1
	CRLM
150	CRC	0		0
	CRC
	CRC
	CRLM
	CRLM
	CRLM	0		0
151	CRC
	CRC
	CRC
	CRLM	5	1
	CRLM
	CRLM
152	CRC
	CRC
	CRC
	CRLM	10	1	1
		10	2
	CRLM	5	2	1
		15	1
	CRLM	3	2	1
		25	1
153	CRC
	CRC
	CRC
	CRLM	0
	CRLM	0
	CRLM	2	1
154	CRC
	CRC
	CRC	80	1	1
		10	2
	CRLM	40	1	1
	CRLM	5	2	1
		45	1
	CRLM	5	2	1
		35	1
155	CRC
	CRC
	CRC
	CRLM
	CRLM	50	1	1
		49	2
	CRLM
156	CRC	10	2
		5	1
	CRC
	CRC
	CRLM	0		0
	CRLM	0		0
	CRLM	40	1
		5	2
157	CRC	0		0
	CRC	0		0
	CRC	0		0
	CRLM
	CRLM
	CRLM
158	CRC	0		0
	CRC	0		0
	CRC	0		0
	CRLM
	CRLM	10	3	1
		30	2
	CRLM	60	1	1
		20	2
